# Supplementary material for: Engineering the Size of Bicontinuous Nanospheres via Multi-Inlet Vortex Mixing
Source: Nano Lett. 2025 Dec 4;25(50):17398–406. doi: 10.1021/acs.nanolett.5c04791 (PMC12715844; doi:10.1021/acs.nanolett.5c04791)
Supplement: Supplementary file 2 [file nl5c04791_si_002.zip]

Archive with 3 entries (3 files):
- Movie S1.avi
- Movie S2.avi
- Movie S3.avi
